# Supplementary material for: A single mutation G454A in the P450 CYP9K1 drives pyrethroid resistance in the major malaria vector Anopheles funestus reducing bed net efficacy
Source: Genetics. 2024 Nov 7;229(1):iyae181. doi: 10.1093/genetics/iyae181 (PMC11708915; doi:10.1093/genetics/iyae181)
Supplement: iyae181_Supplementary_Data [file iyae181_supplementary_data.zip]

Archive with 11 entries (11 files):
- Figure_S1_GENETICS-2024-307544.tif
- Figure_S2_GENETICS-2024-307544.tif
- Figure_S3_GENETICS-2024-307544.tif
- Figure_S4_GENETICS-2024-307544.tif
- Figure_S5_GENETICS-2024-307544.tif
- Supplemental_Material_GENETICS-2024-307544.docx
- Table_S1_GENETICS-2024-307544.docx
- Table_S2_GENETICS-2024-307544.docx
- Table_S3_GENETICS-2024-307544.docx
- Table_S4_GENETICS-2024-307544.docx
- Table_S5_GENETICS-2024-307544.docx
